# Supplementary material for: Low E2F2 activity is associated with high genomic instability and PARPi resistance
Source: Sci Rep. 2020 Oct 21;10:17948. doi: 10.1038/s41598-020-74877-1 (PMC7578094; doi:10.1038/s41598-020-74877-1)
Supplement: Supplementary file 7 — Supplementary Table S1. [file 41598_2020_74877_MOESM7_ESM.xlsx]

## Sheet: IC50_UKCCLE_IDs
Cell Line	E2F2_Activity	BMN-673	CHIR-99021	Olaparib (rescreen)	Bleomycin (50 uM)	AG-014699	AS601245	AZD7762	CHIR-99021	JNK-9L	PD-173074	piperlongumine	YK 4-279	AP-24534	PI-103	Cetuximab	OSU-03012	BX-795	XAV 939	PF-562271	Cisplatin	(5Z)-7-Oxozeaenol	Gefitinib	SN-38	I-BET	Bryostatin 1	BX-912	Olaparib	GSK-1904529A	Midostaurin	Vinorelbine	Epothilone B	IPA-3	Trametinib	Pazopanib	BMS-754807	BAY 61-3606	KIN001-102	JW-7-24-1	Thapsigargin	Obatoclax Mesylate	LAQ824	ZM-447439	XL-880	GSK2126458	AZD6244	CGP-082996	Bosutinib	rTRAIL
ZR-75-30	0.172674	4.83141	5.77823	6.21049	7.01776	5.7039	NA	2.93321	NA	NA	4.78761	3.70399	NA	NA	NA	NA	NA	5.7039	5.50982	NA	5.23184	3.45356	3.17817	0.912175	NA	NA	NA	5.7039	NA	NA	NA	NA	NA	3.90791	NA	NA	NA	NA	NA	NA	NA	NA	5.48076	NA	NA	5.48076	NA	2.657	1.50047
HCC1599	0.19589	NA	NA	NA	1.87854	NA	2.19623	NA	3.44923	-0.937997	NA	NA	NA	1.8212	-0.95642	NA	1.89968	NA	NA	2.19953	NA	NA	NA	-6.16386	2.55794	-2.30597	1.6801	NA	2.85187	-0.14243	-4.99671	-4.73721	4.21216	NA	3.93249	0.647959	1.14878	0.456112	0.355777	-2.13324	-1.17849	-3.91763	NA	0.217238	-4.00231	NA	3.06019	NA	NA
DU-4475	0.221544	3.48228	3.17043	NA	2.75688	2.37726	1.76692	-0.631407	2.83878	-0.55346	2.52119	1.68827	2.11105	-0.770182	0.884285	5.96462	1.21532	0.681465	3.25354	0.782466	2.51686	-2.08125	0.12721	-4.55076	1.99006	-4.48863	1.36964	2.96482	1.67276	-0.890892	-3.15388	-6.12673	3.07027	-6.58334	3.42138	-0.0163847	0.74988	1.91519	1.1853	-5.11575	-1.78434	-4.14376	1.56285	-0.49023	-3.1499	2.45481	2.12868	1.72868	-1.15679
HCC2157	0.229377	4.98401	4.61609	4.7279	4.32528	4.0849	2.11498	-1.05479	3.73798	-0.531102	2.17229	1.32691	4.45178	2.12614	-2.14396	6.86804	2.77701	1.91895	4.26526	1.31393	3.2593	1.60199	0.57964	-1.26079	2.96665	-2.19357	4.67306	4.11047	0.607605	-0.244109	-3.88879	-6.44712	4.39175	2.68113	4.54318	-1.14051	2.24009	2.58928	0.445482	-5.31169	0.135899	-3.88531	1.00913	4.43113	-3.63716	3.44023	3.56487	2.59043	-2.04108
HCC2218	0.232926	4.67026	4.71047	5.20794	5.92784	4.70603	3.63567	3.6841	3.38866	0.376655	3.41178	1.8891	3.92141	2.31251	-0.31806	7.33462	2.72244	4.80143	4.70004	3.35511	5.05329	2.59975	1.89108	-2.03051	3.51772	-1.57484	5.61823	4.34417	3.17843	2.40397	-3.20976	-4.26745	5.30955	3.148	2.51542	3.56236	2.56309	0.278426	1.30427	-2.8268	0.871306	-4.06745	4.56816	1.85711	-4.49834	4.39446	3.23863	2.89268	-1.19175
HCC1428	0.246971	3.686	4.62953	4.35164	5.37775	4.48931	2.66792	2.05836	3.58686	0.181863	3.75099	2.47461	2.50065	1.19374	2.22469	6.68649	2.82793	3.61804	4.52411	NA	5.3234	2.55461	1.79828	-2.46545	3.58231	-2.98932	4.39334	3.92667	1.79417	0.630848	-1.73096	-3.11524	6.4838	2.4843	2.68037	2.78762	5.13291	2.60282	2.00427	-4.89544	-1.0485	-4.34486	4.31114	4.51812	-1.3743	3.87158	NA	2.72289	0.443602
HCC1500	0.248124	5.01868	5.01868	5.01868	4.82398	4.43562	2.30015	2.04704	3.52632	0.299339	2.91934	1.93084	3.10128	2.14886	0.313379	6.90271	1.94853	3.75758	4.03214	3.00379	5.03718	2.18191	1.10378	-3.69554	2.42016	-2.07751	5.09939	3.22382	2.74096	1.60974	-3.84247	-1.81519	4.75499	1.08562	3.16623	2.30783	3.82101	2.64452	1.34089	-5.08611	-0.60592	-3.13865	3.76356	2.2792	-3.06323	3.48444	NA	1.9985	-0.0687287
BT-483	0.272263	2.73151	5.13123	6.73494	6.27442	5.73118	6.07924	3.81878	5.60623	1.89541	4.84574	3.80566	6.22711	3.66377	0.0280274	6.69562	5.53481	4.73066	6.08634	4.93255	6.57937	1.83104	3.05047	-0.393042	4.35036	-0.416317	7.03359	6.33671	4.64365	2.45223	0.294838	0.64183	7.2006	4.42773	6.41424	4.80504	6.05096	2.68893	2.43836	2.6836	1.24859	-1.96697	5.36306	5.26819	-2.72276	4.21724	NA	4.96789	2.17431
EVSA-T	0.321515	2.23271	4.08078	2.88233	1.46454	3.68584	2.76108	0.661062	3.02447	0.327754	2.76619	1.51515	0.848933	1.4444	-1.21686	6.22923	2.7413	1.18254	3.01155	2.82688	2.30003	1.03316	1.42069	-4.65128	0.968587	-2.89165	3.90013	3.72328	2.08341	1.24944	-2.50253	-3.80399	4.97884	1.46888	3.85082	2.78809	3.4966	0.403005	1.50878	-2.46336	-0.26642	-2.81172	1.35981	0.713231	-4.01734	3.46454	1.77546	2.47225	-0.28626
HCC1419	0.347955	5.28899	4.90342	5.83197	7.09418	5.30556	3.30584	3.96762	4.50772	0.0315957	4.31411	4.5455	4.12085	2.98272	1.22167	6.96911	3.25329	3.97088	5.13618	4.50916	2.08167	3.32811	1.82153	0.466268	4.86473	-1.60356	5.90384	5.28846	3.71926	2.91508	-2.49072	-2.45743	4.56018	2.47425	2.72985	4.52672	4.9053	1.32684	2.58603	-0.13376	1.25313	-3.32931	3.55059	5.10989	-3.52109	2.80811	NA	4.19345	1.2268
T47D	0.355446	5.78274	5.78563	5.24022	4.55129	3.03346	3.22242	4.40608	4.59321	2.1629	4.38159	1.64619	3.01906	2.89162	-0.228877	7.52644	2.19351	4.30639	2.6221	2.79508	4.83133	2.07819	3.02003	-2.98958	3.788	-3.01962	4.09506	4.8246	3.11488	1.48025	-1.51449	-2.07905	3.73274	1.98702	4.31521	1.13284	3.56034	-0.37954	-0.400205	0.073659	0.185653	-3.5759	3.07221	2.04773	-6.37929	4.42589	NA	3.74374	1.13409
CAMA-1	0.390238	5.47089	5.17057	3.85948	6.16173	4.42999	3.32925	NA	4.20241	2.73663	NA	1.76877	1.86427	2.35559	0.499753	7.33591	1.45672	NA	3.87748	1.44022	NA	2.19929	NA	-2.14565	3.95365	-2.1003	4.24108	NA	1.96425	1.41394	-4.41947	-4.0142	4.52495	2.54061	5.40781	2.75289	4.24539	2.48431	2.00076	-4.27621	-0.922901	-3.14377	NA	2.73568	-2.72756	NA	NA	NA	-0.823498
MDA-MB-415	0.406452	4.21235	4.61121	4.6703	6.22127	NA	2.63169	1.95086	4.42519	0.446427	3.51277	2.23172	NA	1.90298	4.10255	5.44828	2.56925	5.15717	3.89344	3.20734	4.03393	1.89655	2.85459	-2.91778	6.53729	-2.01413	5.74235	5.15717	2.3942	2.75803	-3.93377	-3.624	6.30114	0.48846	2.5265	3.10128	4.86601	2.62859	2.98499	-2.03654	0.908128	-1.98248	4.93403	5.18089	-1.27341	4.93403	NA	4.24088	0.646657
EFM-19	0.424525	4.10254	5.74797	3.75	4.78025	4.57534	2.22215	0.939586	1.94289	-0.351305	NA	1.85281	1.72551	1.98458	0.785622	7.546	1.84056	NA	5.02022	NA	4.83662	2.02893	2.85788	-2.92163	3.32215	-4.41835	3.30916	4.04868	1.66169	-1.9097	-5.15749	-5.02544	3.0759	2.43909	1.30649	2.15011	4.84435	0.210545	1.6844	NA	-2.23457	-3.47334	NA	0.69211	-3.21534	NA	NA	2.89811	1.13163
UACC-812	0.448281	NA	NA	NA	NA	NA	4.6956	NA	3.69425	0.381588	NA	NA	NA	2.07687	-0.0407689	NA	4.80979	NA	NA	3.46428	NA	NA	NA	NA	3.65591	-2.71786	5.0797	NA	2.77843	2.07582	-0.0570758	-1.35676	6.18524	NA	4.51239	3.69415	4.8307	3.11509	1.88788	1.9314	2.59747	0.492632	NA	1.63411	-2.59163	NA	NA	NA	NA
UACC-893	0.46383	4.63576	5.62859	2.56942	2.98699	4.62238	4.01254	4.01669	4.4424	2.05588	3.33261	1.05285	NA	2.83666	0.400145	7.03678	4.2708	4.78334	3.53597	4.29586	3.33511	1.29892	2.51601	-3.29192	5.28622	-1.72313	5.82798	4.93907	2.80252	2.75679	-0.847706	-3.29694	6.78664	-1.23688	5.08124	4.44834	5.1973	0.761124	0.804296	-2.33625	1.11566	-2.1538	3.29022	3.01882	-4.40351	NA	NA	2.58059	0.361799
MDA-MB-361	0.488162	4.86862	4.62958	4.1738	5.30455	4.2746	1.42139	-0.522549	3.49123	-0.174185	3.35831	1.13387	1.17224	1.99573	3.36136	6.17975	2.32767	3.50412	3.19174	2.37227	2.69652	1.53726	0.124397	-1.90032	2.61119	-2.88658	4.97276	4.058	2.14096	1.83963	-4.68376	-4.25682	NA	1.47638	2.2643	1.55199	1.4507	0.810148	2.07006	-5.72532	-0.267268	-3.75082	2.68614	2.63508	-5.31429	3.10247	NA	1.39953	-0.369639
HCC38	0.495164	2.19534	3.44961	4.27639	2.1425	3.9584	1.24876	-0.22068	3.71122	0.560344	2.65774	2.30367	0.613259	0.221772	-0.0218378	5.09224	2.50347	2.1618	3.04533	3.23737	4.32139	2.37546	1.55332	-5.03191	3.50886	-2.3785	3.36613	4.4616	2.29392	-0.778987	-5.24977	-5.67	5.70463	1.14597	4.30656	1.32688	3.97457	2.50964	1.52372	-5.03841	0.811372	-3.6602	3.15816	-0.309594	-2.81245	4.15988	NA	3.5632	-0.162495
CAL-148	0.507011	NA	NA	NA	NA	NA	4.34631	NA	3.31981	-0.306142	NA	NA	NA	1.31389	1.90321	NA	2.40891	NA	NA	2.01512	NA	NA	NA	NA	2.75346	-2.44765	4.29134	NA	2.27108	-0.145541	-4.38193	-5.15059	5.4182	NA	3.99331	1.24904	3.18646	2.44458	2.08684	-0.429172	0.116684	-3.17141	NA	0.57152	-2.70315	NA	3.22728	NA	NA
MCF7	0.508007	1.11064	2.17295	3.25224	2.1382	1.90753	0.222062	1.62028	2.27575	-1.15627	1.99211	1.46915	1.499	-0.0889284	5.02579	6.50987	0.166764	2.45023	3.67738	1.13771	3.11964	1.18782	1.02863	-6.23815	5.69418	-3.90286	4.99425	3.19393	2.17257	-0.897675	-5.04208	-7.94039	1.20269	2.37559	2.81107	-2.33244	0.150967	5.02579	5.00275	-7.54894	-4.45886	-3.7321	2.88338	4.33264	0.64376	3.73657	NA	3.16539	0.279185
AU565	0.517117	1.37223	NA	NA	4.92622	2.38322	0.784133	-0.529487	3.58773	-0.718061	3.52846	1.5469	NA	1.93031	3.15664	NA	1.87946	3.21052	4.16704	3.05057	2.13527	NA	-0.330612	-4.75278	4.39388	-2.68825	4.53098	3.8567	0.631467	0.78833	-5.54595	-5.65883	2.77484	NA	2.42947	2.72205	1.96125	1.28804	1.86282	-4.74173	-0.889545	-3.94866	2.76071	1.67776	-3.24442	4.22161	NA	2.63232	0.341073
HCC202	0.542512	3.28477	5.44725	4.425	5.61051	5.15556	2.41998	2.04807	NA	NA	3.50545	2.00344	2.76054	NA	NA	6.70714	1.76258	5.02279	3.3029	NA	3.46299	2.73789	1.83246	-1.76723	3.0768	-2.96003	3.29084	3.65663	2.18693	NA	NA	-3.62612	4.91092	2.68885	1.9583	2.85841	1.95756	1.47201	NA	-3.71359	-0.308543	-3.8313	4.93871	1.79137	NA	4.84503	NA	4.27022	0.692748
BT-474	0.542742	4.03508	4.37949	3.85128	5.65449	2.76954	2.254	2.73895	3.93942	0.0466842	3.60418	1.80358	NA	2.26285	-1.0665	6.93405	1.38907	3.88138	3.71588	3.85601	5.30856	0.913706	-0.17784	-1.54471	4.66148	-1.91598	4.19899	4.47975	1.94524	2.28423	-3.32961	-4.25465	2.15224	2.86538	3.65521	3.19099	2.41356	-0.0583757	2.26143	-1.91729	-1.3882	-3.11027	4.02736	1.22876	-5.01855	4.22465	3.68237	3.21085	0.57111
BT-20	0.567886	3.06586	4.46862	4.55045	2.54318	3.66445	3.68884	0.937712	4.0617	-0.46732	3.96945	1.21243	2.03649	2.15239	0.0113175	4.34381	2.97381	4.15747	3.85098	2.22775	3.40673	1.13146	0.127861	-3.36746	6.04044	-2.30809	4.51449	4.87383	2.16628	0.844491	-4.1076	-5.2181	6.67437	-0.750562	3.81802	1.90496	4.92295	2.28661	1.00533	-1.82405	1.28238	-1.16918	2.75476	2.75227	-3.9266	2.87098	NA	2.79224	-0.0979478
CAL-51	0.576739	-2.25266	3.24197	1.35389	-1.58008	1.00082	1.04174	-0.583224	3.03941	-1.58597	2.55558	-0.0193415	0.411372	-0.213835	1.81881	6.01113	-1.14196	0.277188	2.26579	0.459596	2.10603	-0.26207	0.595923	-6.08969	4.54919	-4.28304	3.40802	2.37836	2.05766	-2.30819	-4.73884	-6.53411	1.25231	0.546741	2.01748	-0.857166	1.24745	3.13169	2.1291	-5.631	-2.59965	-2.767	0.542423	1.35198	-2.30461	3.02632	NA	2.81624	-0.311754
HCC1954	0.579405	3.93365	4.12947	4.35237	1.67788	3.90869	1.82151	1.05677	3.95184	-0.649076	2.85955	1.24853	1.57038	1.99864	3.61239	6.17691	2.1653	3.03619	3.96398	3.39982	4.21137	1.50594	1.25792	-3.51418	5.97823	-3.88769	5.25677	3.8774	2.91094	2.07584	-4.73424	-4.69911	3.28598	-1.80299	3.31015	3.64749	3.71156	1.21071	0.551362	-4.19703	0.809731	-2.27477	2.54526	4.09856	-5.1764	1.99143	NA	1.82947	0.48992
HCC1806	0.589735	NA	3.86104	2.22295	-1.20819	2.81926	0.217407	NA	2.49803	-1.08867	2.75473	1.24974	0.548604	0.127155	3.40496	5.37421	1.47358	2.32854	3.76377	1.7193	NA	1.31515	NA	-6.24572	4.26818	-3.78104	3.36942	NA	1.24212	0.141963	-5.42332	-6.5739	3.41923	0.398291	3.86392	2.36171	2.4205	2.55085	1.317	-5.05049	-2.14404	-2.41035	1.47273	0.592483	-2.50046	1.76275	NA	NA	-4.16736
HCC1569	0.610772	1.3908	3.64297	3.28276	4.25463	2.77535	0.675198	1.00516	1.06471	-0.857059	1.3153	2.78682	1.5348	2.63963	-1.68361	6.50486	1.865	2.985	3.32082	3.09946	4.9639	1.75052	2.55012	-2.81545	3.6736	-3.32617	2.44082	4.94711	2.02015	0.199283	-5.15239	-4.63472	4.97628	-0.679394	2.44974	1.54669	1.96191	0.370328	1.08123	-5.28083	-2.79105	-3.12194	3.20676	0.599672	-4.81334	4.01075	NA	3.80076	0.643499
MDA-MB-468	0.614431	NA	4.66306	2.35676	1.37996	4.01002	2.58106	-0.251006	3.39764	-0.245064	2.8531	0.899973	1.15092	1.21062	0.560949	3.26293	2.38835	0.482869	3.45601	0.850336	1.83179	0.227915	-0.510331	-5.90304	4.37571	-4.94708	0.0856191	3.53952	0.887086	-1.24321	-5.37744	-6.23354	5.82965	0.100559	3.18954	0.248932	4.44898	2.21793	1.36569	-5.77074	-0.0645386	-1.71324	1.64122	0.584112	-3.80542	2.70008	NA	1.54724	-1.19018
HDQ-P1	0.615508	4.92759	3.34596	4.05744	3.25165	4.7472	2.06222	0.703034	2.76378	0.693783	3.87203	2.24113	2.85838	0.556506	1.67157	5.44771	1.88576	3.38102	3.43449	2.20872	3.68883	0.439281	-0.21888	-2.41156	6.14407	-3.24923	4.28412	4.79215	3.05562	0.268912	-3.40812	-4.59206	3.76644	0.390292	4.30568	1.77485	2.50476	4.51681	2.91754	-6.12274	0.366343	-1.21646	3.14365	1.00606	-2.3313	1.37724	NA	1.41501	-0.858002
MDA-MB-157	0.623478	2.62	3.49557	4.07691	3.50722	2.97085	1.28936	NA	2.73869	-0.327134	2.37588	1.50848	2.01497	0.122561	2.71492	6.66268	2.58357	0.440382	3.96253	3.63944	NA	1.58781	NA	-4.44819	4.89914	-3.38254	2.79584	NA	2.17439	-1.33725	-2.76805	-1.75164	5.44975	2.68198	3.20347	1.47846	4.84038	2.98745	2.71767	-0.322565	-0.12634	-4.0994	0.924759	0.865793	-0.812429	3.17643	NA	NA	-1.74202
MDA-MB-453	0.63115	3.05361	4.83923	3.95462	4.83606	NA	3.033	0.656869	3.78552	1.11687	2.10435	1.58774	1.39071	2.05369	-0.852547	6.43026	2.21484	3.78588	4.41652	2.36259	4.88054	1.88604	2.15504	-4.35585	1.24456	-1.99456	2.24632	4.49722	1.84367	2.12889	-2.75133	-2.82661	4.14665	0.740011	3.73594	2.18421	5.0201	-0.198307	1.50979	-0.600064	0.466845	-3.02268	3.72971	1.94137	-5.32867	4.28252	NA	2.85094	0.502662
HCC70	0.653552	3.85193	4.37375	4.27391	4.04532	3.93927	1.71801	-0.89108	3.52493	-1.13379	NA	1.33423	2.99104	1.47399	0.934097	5.62168	2.96964	NA	4.09526	0.508189	2.28888	1.57784	-0.0450879	-2.70774	2.4815	-4.05936	1.91285	4.08093	2.53761	0.327094	-4.59125	-5.39732	6.05066	-0.521835	2.88235	-0.337814	0.898401	0.333848	1.62941	-3.71768	0.0662433	-2.76868	NA	0.966941	-3.79764	NA	NA	3.19403	-1.84244
HS-578-T	0.679204	2.8067	2.46546	4.12129	2.31952	3.87678	2.08664	-0.681023	3.13716	2.40105	0.804292	1.77724	1.04983	0.579837	5.2155	5.43128	2.87763	1.17665	3.84462	3.81394	2.53123	1.06364	1.82233	-3.2724	5.73739	-2.01086	3.89586	3.84058	2.91097	0.530427	-0.381994	-2.99062	4.58748	-0.590949	2.34519	1.82973	3.63625	5.21898	5.21791	NA	-1.15925	2.768	NA	0.724067	0.743892	4.17424	NA	2.56233	0.473654
HCC1143	0.687603	3.37966	5.59245	5.30107	3.54551	4.57136	1.65261	-1.28675	2.16555	-0.0295727	2.29232	1.75417	1.96108	1.81377	1.67013	7.18027	3.20322	2.2984	4.25913	1.41762	3.92655	1.3823	0.940189	-2.82331	6.15316	-3.59976	4.4026	4.54514	2.57131	2.49345	-1.96981	-3.03242	3.63847	-2.6093	3.40036	0.926384	4.25252	2.73753	1.11357	NA	-1.51049	-3.20572	2.27566	-0.126769	-2.452	4.24098	NA	3.016	0.943282
EFM-192A	0.69005	4.31026	3.485	4.69476	6.57658	4.54689	-0.526068	2.37805	1.55072	-2.63471	3.03657	2.2335	1.36467	2.27672	5.21801	5.97836	0.138459	2.73477	4.41876	-0.509738	4.10529	1.52949	1.66599	-1.74368	3.11169	-5.36102	3.9836	4.45887	0.649039	-1.22195	-5.15673	-5.77797	2.63094	1.54984	0.436813	-1.85391	-0.64234	1.75749	4.99998	-5.8761	-2.04845	-3.47357	NA	2.27711	-1.57383	2.60327	NA	2.40332	0.510539
MDA-MB-436	0.695288	1.52287	4.9257	1.88149	2.17502	4.06238	2.75151	0.266813	3.90793	0.0261482	3.99077	0.691005	1.9641	2.59667	3.139	6.9025	3.15943	3.21017	2.66636	3.49024	1.53355	0.53645	1.94076	-5.20307	4.84469	-2.17725	5.51469	3.69496	0.307983	2.47877	-3.3037	-4.04053	5.98139	-0.679689	4.36995	3.26705	3.97525	4.02054	3.09533	-4.99304	0.058235	-0.825001	NA	2.01979	-0.452935	4.6935	NA	2.39276	-2.14159
HCC1187	0.697293	3.90418	1.72901	2.65511	0.829458	2.41965	0.720429	-1.73671	2.51904	-0.340136	2.27842	1.41996	-0.196658	1.77364	0.8498	6.50762	3.85127	1.1698	0.766339	1.93752	2.44112	1.54367	1.66991	-3.33733	3.12871	-2.82832	-0.0733878	2.14842	2.46324	-0.0946579	-5.04887	-4.31801	3.94661	1.79503	3.01523	0.589311	2.34643	1.56875	1.45652	-1.52222	0.76214	0.652347	0.81349	-0.23737	-3.48295	2.60843	3.61033	1.86599	-1.68965
JIMT-1	0.710133	1.13078	3.77177	3.23687	2.98243	4.27725	1.32253	-0.921914	3.15842	-0.68402	2.66673	0.826698	0.286883	0.26435	0.3568	5.32542	1.8299	1.30101	2.29876	1.98105	2.61546	0.545187	0.223566	-2.86477	5.57013	-3.59914	4.37178	2.9456	1.57624	0.361242	-5.34738	-7.10612	3.33222	-1.60126	2.12466	0.932177	1.50647	3.28706	1.83305	-5.08034	-0.945657	-2.95894	NA	1.4883	-3.28904	3.25761	NA	0.57157	-0.43037
CAL-120	0.712178	2.00648	3.79153	2.15259	1.94937	3.54897	3.43559	1.50654	3.55876	0.535509	1.65718	0.907023	1.65531	-0.702744	-0.798755	6.58838	2.57513	1.60876	3.29697	0.645555	3.88059	0.055861	1.24409	-4.36203	2.66035	-1.90879	2.47986	4.54448	2.49918	-1.41118	-3.42406	-4.37887	6.42648	-1.49568	3.02869	0.982828	2.32565	2.9698	1.16604	-3.36416	-1.48423	-2.39339	1.39531	0.243846	-3.8235	2.23605	NA	2.71143	-1.57557
HCC1395	0.715104	0.849773	3.26548	3.79661	1.95042	4.49448	2.79489	-1.32203	1.50049	-0.511753	0.995574	2.80995	1.80135	-0.476061	2.54455	6.3332	1.81021	3.29976	4.02692	3.41205	2.30756	2.05954	2.50177	-3.20869	5.42906	-2.56531	4.24917	2.90537	1.22348	-1.30941	-4.98083	-2.74682	5.51688	-0.122136	0.873905	2.93061	1.86375	2.81922	2.16609	-5.02913	0.837056	-1.97923	2.94281	0.845742	0.933966	3.8475	NA	2.19624	-2.06341
HCC1937	0.772489	3.42875	3.29749	3.95558	3.28099	3.42965	1.56191	-1.1185	3.8994	0.14384	3.75946	1.89155	2.70756	2.39032	0.329766	6.12725	1.55141	3.93662	3.38528	2.30426	3.02718	1.96342	1.36901	-3.04026	3.77917	-2.27671	3.44067	3.56692	2.85911	1.80389	-2.42298	-3.45671	3.10452	0.0249563	3.85039	3.1099	3.76588	1.8691	1.0013	-7.2067	-0.466136	-2.64445	4.14871	1.48798	-2.74082	4.14023	NA	0.644639	-0.0716308
MDA-MB-231	0.77948	1.58549	3.96135	2.80732	3.40077	2.31836	2.11315	0.740676	3.71564	0.0597295	2.59491	0.608196	1.8252	0.964871	2.36913	5.99508	1.1604	1.77268	3.06554	0.357546	2.92811	-0.228191	1.84529	-5.00218	4.98735	-2.10909	4.626	3.3429	1.17705	-1.38864	-3.51626	-4.1886	4.73264	-2.80238	3.57724	0.955915	4.83607	2.9665	1.97196	-6.00022	-0.133064	-2.62992	2.45	4.10124	-1.27819	1.14487	NA	2.61569	-0.476889
BT-549	0.798877	4.25789	3.30234	3.49464	2.21507	3.74302	NA	-0.81413	NA	NA	3.99754	0.65667	1.35037	NA	NA	7.16244	NA	2.1027	2.97306	NA	3.39026	0.443387	2.71288	-3.72654	NA	NA	NA	4.86037	NA	NA	NA	NA	NA	-0.388891	NA	NA	NA	NA	NA	NA	NA	NA	3.26879	NA	NA	4.18084	NA	1.30502	0.900967
	Significance	0.000472886	0.000802635	0.00402512	0.00467572	0.00729934	0.00733122	0.00814421	0.00922487	0.0136869	0.0163443	0.0185175	0.0289523	0.0313179	0.0319275	0.0320562	0.0322952	0.0353334	0.0372095	0.0382905	0.0415371	0.0415595	0.044115	0.0444134	0.0448879	0.0449456	0.0457627	0.0460438	0.0461918	0.0511386	0.0538502	0.054633	0.0569345	0.061153	0.0644044	0.0655538	0.0659393	0.066009	0.0689761	0.070695	0.0719471	0.0820624	0.0827057	0.0833738	0.0897416	0.0932231	0.0952597	0.0954501	0.0964795
	0.331185	4.26213	4.81638	4.6337	4.65234	4.36092	2.91834	1.87026	3.77465	0.52402	3.48088	2.17937	2.74442	1.95229	0.523218	6.65439	2.75836	3.59131	4.10658	2.91572	4.09586	1.86984	1.85981	-2.64892	3.52246	-2.45881	4.48856	4.47409	2.49664	1.1541	-3.02262	-3.61481	5.07959	1.49594	3.70438	2.37807	3.71047	1.59089	1.51324	-2.66814	0.0481641	-3.10902	3.43642	2.44345	-3.45317	3.8645	2.75357	2.97665	0.157446
	0.639144	2.59028	3.8187	3.5045	2.89049	3.47252	1.84272	0.240133	3.04425	-0.321297	2.7235	1.45795	1.58856	1.2092	1.75441	6.06329	1.96567	2.50212	3.4558	2.05769	3.22137	1.12059	1.13917	-3.78984	4.38545	-3.10279	3.54046	3.87074	1.93362	0.223714	-4.0377	-4.68513	4.20831	0.0880187	2.98584	1.41242	2.78051	2.3518	2.14415	-4.1713	-0.710096	-2.36189	2.59331	1.48741	-2.60561	3.30641	3.50666	2.42651	-0.492407
[truncated: 217 more columns]
